# Supplementary material for: Water treatment at the point-of-use and treatment preferences among households in Ethiopia: A contemporaneous systematic review and meta-analysis
Source: PLoS One. 2022 Oct 27;17(10):e0276186. doi: 10.1371/journal.pone.0276186 (PMC9612552; doi:10.1371/journal.pone.0276186)
Supplement: S4 File — (XLSX) [file pone.0276186.s004.xlsx]

## Sheet: Article Matri
Authors	Study	Titles	Year	Peer reviewed	Study design	Study Setting	Study Area	sample size	measurnment tool	prevalence	volume	Issue	pages	publisher
Amsalu Birara, Bikes Destaw, Kefyalew Addis	Birara et al., 2018	Household Water Treatment Practice and Associated Factors Among People Living with HIV, Bahir Dar City Administration, Northwest Ethiopia	2018	Yes	Cross-sectional	PLWHA using unimproved water sources	Amhara	418	Interview	76.3	12	20	571	International Journal of Biomedical Science and Engineering
Abayneh Tunje, Mesfine Kote	Tunje et al., 2019	Assessment of household water handling practices and associated factors among households of Chencha District, southern Ethiopia	2019	Yes	Cross-sectional	HHs using unimproved water sources	SNNPR	739	Interview	65.5	40	128	1155-1163	Abayneh et al. /OMO Int.J.Sci.Vol:2 Issue :2 :1-13/2019 (ISSN: 2520 – 4882)
Bereket Tafesse , Tesfaye Gobena, Negga Baraki, Yohanis Alemeshet Asefa and Dechasa Adare Mengistu	Tafesse et al., 2021	Household Water Treatment Practice and Associated Factors in Gibe District Southern Ethiopia: A Community Based Cross-Sectional Study	2021	Yes	Cross-sectional	HHs using unimproved water sources	SNNPR	627	Interview	34.3	14	1	7	Environmental Health Insights
Amha Admasie , Kefelegn Abera and Fentaw Wassie Feleke	Admasie et al., 2022	Household Water Treatment Practice and Associated Factors in Rural Households of Sodo Zuria District, Southern Ethiopia: Community-Based Cross-Sectional Study	2022	Yes	Cross-sectional	HHs using unimproved water sources	SNNPR	836	Interview	44.1	14	1	628	Environmental Health Insights
Daniel Sisay W/tsadik, Berhanu Gidisa Debela , Helen Ali Ewune,Habtamu Endashaw Hareru	W/tsadik et al., 2022	Determinants of Household-Level Water Treatment Practices in Southern Ethiopia	2022	Yes	Cross-sectional	HHs using unimproved water sources	SNNPR	418	Interview	29.9	13	20	112-119	Environmental Health Insights
Muluken Azage, Achenef Motbainor, Genet Gedamu	Azage et al., 2018	Access to improved water and household water treatment practice in rural communities of Amhara Region, Ethiopia	2018	Yes	Cross-sectional	HHs using unimproved water sources	Amhara	865	Interview	26	10	11	112	One Health (ISSN: 2707-2800)
Bikes Destaw Bitew, Yigzaw Kebede Gete, Gashaw Andargie Biks,and Takele Tadesse Adafrie	Bitew et al., 2017	Knowledge, Attitude, and Practice of Mothers/Caregivers on Household Water Treatment Methods in Northwest Ethiopia: A Community-Based Cross-Sectional Study	2017	Yes	Cross-sectional	HHs using unimproved water sources	Amhara	845	Interview	23.1	7	2	1861-1868	The American Society of Tropical Medicine and Hygiene
Hailegebriel Belay, Zewdu Dagnew and Nurilign Abebe	Belay et al., 2015	Small scale water treatment practice and associated factors at Burie Zuria Woreda Rural Households, Northwest Ethiopia, 2015: cross sectional study	2016	Yes	Cross-sectional	HHs using unimproved water sources	Amhara	797	Interview	44.8	11	7	001-005	BMC Public Health
Cheneke Atomsa Merga, Fekadu Tadesse, Desta Baye, Ali Seleman	Merga et al., 2021	Assessment of Drinking Water Accessibility, Handling and Treatment Practice in Assosa Woreda, Benishangul Gumuz Region, North West Ethiopia.	2022	Yes	Cross-sectional	HHs using unimproved water sources	Benishangul	378	Observation and Interview	13.2	13	4	683	International Research Journal of Public Health
Abraham Geremew, Bezatu Mengistieb, Jonathan Mellorc, Daniele Susan Lantagned, Esayas Alemayehue and Geremew Sahiluf	Geremew et al., 2018	Consistent point-of-use water chlorination among households using unimproved water sources and treatment preference in Eastern Ethiopia	2019	Yes	Cross-sectional	HHs using unimproved water sources	Oromiya	377	Interview	31	4	1	e0196919	INTERNATIONAL JOURNAL OF ENVIRONMENTAL HEALTH RESEARCH
Dejene Tsegaye, Yizengaw Aniley, Belete Negese, Zemen Mengesha	Tsegaye et al., 2020	Assessment of Knowledge and Practice of House Hold Water Treatment and Associated Factors in Rural Kebeles of Degadamot Woreda, North-West Ethiopia, 2020	2020	Yes	Cross-sectional	HHs using unimproved water sources	Amhara	845	Interviewand observation	14	14	5		Journal of Bacteriology & Parasitology
Mesfin Etichaa, Abraham Geremew, Gebisa Dirirsa, Kefelegn Bayub, Haileyesus Girmab and Dechasa Adare Mengistu	Eticha et l., 2022	Household water treatment practice and associated factors among households dependent on unimproved water sources in Ameya district, Oromia, Ethiopia	2022	Yes	Cross-sectional	HHs using unimproved water sources	Oromiya	413	Interview	30.3	12	5	doi: 10.2166/washdev.2022.034	Journal of Water, Sanitation and Hygiene for Development

## Sheet: Prevalence
Study	Year	prevalence	Sample Size	Region	Percent	lci	uci
Birara et al., 2018	2018	76.3	418	Amhara	76.3	72.22	80.37
Tunje et al., 2019	2019	65.5	739	SNNPR	65.5	63.91	66.08
Tafesse et al., 2021	2021	34.3	627	SNNPR	34.3	30.29	37.7
Admasie et al., 2022	2022	44.1	836	SNNPR	44.1	40.63	47.36						alpha	0.05
W/tsadik et al., 2022	2022	29.9	418	SNNPR	29.9	25.51	34.28						Proportion	0.03
Azage et al., 2018	2018	26	865	Amhara	26	23.07	28.92						SS	413
Bitew et al., 2017	2017	23.1	845	Amhara	23.1	20.25	25.94						q	0.97
Belay et al., 2015	2016	44.8	797	Amhara	44.8	41.34	48.25
Merga et al., 2021	2022	13.2	378	Benishangul	13.2	9.78	16.61						z value	1.95996
Geremew et al., 2018	2019	31	377	Oromiya	31	26.33	35.66
Tsegaye et al., 2020	2020	14	845	Amhara	14	11.66	16.33						Margin of error	0.016452
Eticha et l., 2022	2022	30	413	Oromiya	30	23.54	46.45						LLC	0.013548
													ULC	0.046452

## Sheet: before after covid
Study	Year	prevalence	Sample Size	Region	Percent	lci	uci
Birara et al., 2018	Pre-Pandemic	76.3	418	Amhara	76.3	72.22	80.37
Tunje et al., 2019	Post-Pandemic	65.5	739	SNNPR	65.5	63.91	66.08
Tafesse et al., 2021	Post-Pandemic	34.3	627	SNNPR	34.3	30.29	37.7
Admasie et al., 2022	Post-Pandemic	44.1	836	SNNPR	44.1	40.63	47.36
W/tsadik et al., 2022	Post-Pandemic	29.9	418	SNNPR	29.9	25.51	34.28
Azage et al., 2018	Pre-Pandemic	26	865	Amhara	26	23.07	28.92
Bitew et al., 2017	Pre-Pandemic	23.1	845	Amhara	23.1	20.25	25.94
Belay et al., 2015	Pre-Pandemic	44.8	797	Amhara	44.8	41.34	48.25
Merga et al., 2021	Post-Pandemic	13.2	378	Benishangul	13.2	9.78	16.61
Geremew et al., 2018	Pre-Pandemic	31	377	Oromiya	31	26.33	35.66
Tsegaye et al., 2020	Post-Pandemic	14	845	Amhara	14	11.66	16.33
Eticha et l., 2022	Post-Pandemic	30	413	Oromiya	30	13.54	46.45

## Sheet: Getting information from HEW
Study	Year	Variable	aor	lci	uci
Tunje et al., 2019	2019	FREQUENT visits by HEWs	2.8	1.21	9.17
Tafesse et al., 2021	2021	Getting information from HEWs	1.5	1.23	3.47
Admasie et al., 2022	2022	FREQUENT visits by HEWs	1.69	1.04	2.64
W/tsadik et al., 2022	2022	FREQUENT visits by HEWs	1.67	1.14	2.42
Azage et al., 2018	2018	Getting information from HEWs	1.8	1.24	2.6

## Sheet: Female headed HH's
Study	Variable	aor	lci	uci
W/tsadik et al., 2022	Female Headed HHs	1.8	1.24	2.62
Azage et al., 2018	Female Headed HHs	2.62	1.81	3.79
Bitew et al., 2017	Female Headed HHs	1.99	1.97	4.94
Belay et al., 2015	Female Headed HHs	4.11	2.89	5.85

## Sheet: Higher estimated Income
Study	Variable	aor	lci	uci
Tsegaye et al., 2020	Higher monthly income	2.78	1.5	5.15
W/tsadik et al., 2022	Higher monthly income	2.37	1.22	4.6
Tunje et al., 2019	Higher monthly income	1.52	1.4	2.6
Admasie et al., 2022	higher monthly income	1.5	1.23	3.47

## Sheet: Urban residence
Study	Variable	aor	lci	uci
Bitew et al., 2017	Urban resident	2.58	1.62	4.11
Merga et al., 2021	Urban resident	2.65	1.45	4.88
Geremew et al., 2018	Urban resident	2.62	1.81	3.29

## Sheet: Boiling
Study	Year	prevalence	Sample Size	Region	Percent	lci	uci
Tafesse et al., 2021	2021	59.7	215	SNNPR	42.3	35.56	48.9
Admasie et al., 2022	2022	5.3	367	Amhara	29.5	24.83	34.16			alpha	0.05
W/tsadik et al., 2022	2022	25.1	125	SNNPR	24	16.51	31.48			Proportion	0.874
Bitew et al., 2017	2017	5.6	195	Amhara	25.1	19.01	31.18			SS	60
Belay et al., 2015	2016	42.3	357	Amhara	59.7	54.61	64.78			q	0.126
Tsegaye et al., 2020	2020	24	60	Amhara	87.4	79	95			z value	1.95996
										Margin of error	0.0839679
										LLC	0.790032
										ULC	0.957968

## Sheet: Chlorination
Study	Year	Sample Size	Region	Percent	lci	uci
Tafesse et al., 2021	2021	215	SNNPR	34.4	28.05	40.74
Admasie et al., 2022	2022	367	SNNPR	10.1	7.01	13.18
W/tsadik et al., 2022	2022	125	SNNPR	68	59.82	76.17									alpha	0.05
Belay et al., 2015	2017	357	Amhara	19.6	15.48	23.71									Proportion	0.865
Tsegaye et al., 2020	2016	60	Amhara	12.6	8	20									SS	319
Birara et al., 2018	2018	319	Amhara	86.5	82.75	90.25									q	0.135
															z value	1.95996
															Margin of error	0.0374997
															LLC	0.8275
															ULC	0.9025

## Sheet: Stand and Settle
Study	Year	Sample Size	Region	Percent	lci	uci
Admasie et al., 2022	2022	367	SNNPR	4.5	2.37	6.62
Belay et al., 2015	2017	357	Amhara	19.6	15.4	23.7					alpha	0.05
Bitew et al., 2017	2017	195	Amhara	5.6	2.37	8.82					Proportion	0.045
											SS	367
											q	0.955
											z value	1.95996
											Margin of error	0.0212091
											LLC	0.0237909
											ULC	0.0662091

[truncated: 1 more sheets: Filteration]
